# Supplementary material for: Hematological and Serum Biochemical Reference Intervals for Alphaxalone Sedated Common Marmosets (Callithrix jacchus)
Source: Animals (Basel). 2024 Mar 3;14(5):790. doi: 10.3390/ani14050790 (PMC10930924; doi:10.3390/ani14050790)
Supplement: Supplementary file 1 [file animals-14-00790-s001.zip]

Archive with 6 entries (6 files):
- Figure S1.pdf
- Figure S2.pdf
- Figure S3.pdf
- Figure S4.pdf
- Figure S5.pdf
- S1 statistical data excel.xlsx
