# Supplementary material for: Hematological and Serum Biochemical Reference Intervals for Alphaxalone Sedated Common Marmosets (Callithrix jacchus)
Source: Animals (Basel). 2024 Mar 3;14(5):790. doi: 10.3390/ani14050790 (PMC10930924; doi:10.3390/ani14050790)
Supplement: Supplementary file 1 [file animals-14-00790-s001.zip › S1 statistical data excel.xlsx]

## Sheet: Pop Info
Numbers Available							Number of unique animals
Number by Age and Sex							All unique animals
Sex	Juvenile	Adult	Total				Sex	Juvenile	Adult	Total
F	139	630	769				F	127	132	259
M	159	556	715				M	138	75	213
Total	298	1186	1484				Total	265	207	472
Number by Year, Age and Sex							Number by Year, Age and Sex, one observation per year
Year	F < 1.5	F ≥ 1.5	M < 1.5	M ≥ 1.5	Total		Year	F < 1.5	F ≥ 1.5	M < 1.5	M ≥ 1.5	Total
2013	0	57	0	15	72		2013	0	57	0	15	72
2014	12	97	22	72	203		2014	12	71	18	60	161
2015	15	71	21	38	145		2015	11	42	21	35	109
2016	23	55	26	50	154		2016	23	43	25	45	136
2017	27	42	21	44	134		2017	27	42	21	44	134
2018	22	56	30	79	187		2018	22	55	30	62	169
2019	23	57	14	73	167		2019	23	57	14	73	167
2020	2	66	9	83	160		2020	2	47	9	64	122
2021	10	70	11	67	158		2021	10	59	11	56	136
2022	5	51	5	35	96		2022	5	51	5	35	96
2023	0	8	0	0	8		2023	0	8	0	0	8
Total	139	630	159	556	1484		Total	135	532	154	489	1310
Number by Repeats and Sex							Number by Repeats and Sex, one observation per year
Repeats	F	M	N Obs	Total			Repeats	F	M	N Obs	Total
1	70	40	110	110			1	83	46	129	129
2	69	60	129	258			2	76	61	137	274
3	31	32	63	189			3	36	41	77	231
4	36	28	64	256			4	31	28	59	236
5	24	14	38	190			5	18	13	31	155
6	13	17	30	180			6	2	6	8	48
7	7	8	15	105			7	6	8	14	98
8	5	8	13	104			8	7	7	14	112
9	3	5	8	72			9	0	3	3	27
10	1	1	2	20			Total	259	213	472	1310
Total	259	213	472	1484
Number of animals screened per year and month, first health check per year
Year	Jan	Feb	Mar	Apr	May	Jun	Jul	Aug	Sep	Oct	Nov	Dec	Total
2013	0	0	0	0	0	0	0	0	0	45	13	14	72
2014	22	2	1	34	81	0	0	0	20	0	0	1	161
2015	2	17	16	0	54	16	0	4	0	0	0	0	109
2016	3	0	33	0	78	1	3	0	0	2	0	16	136
2017	0	4	9	24	68	29	0	0	0	0	0	0	134
2018	0	0	38	34	5	4	83	5	0	0	0	0	169
2019	0	0	0	1	50	73	39	4	0	0	0	0	167
2020	30	0	37	0	0	20	22	0	7	1	0	5	122
2021	0	0	64	2	0	10	60	0	0	0	0	0	136
2022	0	0	0	0	0	6	76	14	0	0	0	0	96
2023	0	0	0	8	0	0	0	0	0	0	0	0	8
Total	57	23	198	103	336	159	283	27	27	48	13	36	1310

## Sheet: Ref Intervals
Parameter	Sex	Age	Count	P2.5	P97.5	BoxCoxLow	BoxCoxUpp	RILow	RIUpp
ALB2	F	< 1.5	128	29.599	48.5945	30.0108	48.908	29.599	48.908
ALB2	F	≥ 1.5	509	29.139	52.988	28.1174	53.6373	28.1174	53.6373
ALB2	M	< 1.5	140	30.7305	46.614	30.8215	47.4586	30.7305	47.4586
ALB2	M	≥ 1.5	439	29.327	53.0445	28.8096	53.685	28.8096	53.685
TP2	F	< 1.5	128	41.2525	64.3775	41.556	65.1837	41.2525	65.1837
TP2	F	≥ 1.5	513	39.82	68.12	40.7988	68.7362	39.82	68.7362
TP2	M	< 1.5	147	41.145	62.415	40.8946	62.0049	40.8946	62.415
TP2	M	≥ 1.5	444	40.2375	68.07	40.2826	68.4145	40.2375	68.4145
ALP2S	F	< 1.5	128	89.0825	526.235	91.0539	554.508	89.0825	554.508
ALP2S	F	≥ 1.5	512	41.81	206.785	40.3936	201.132	40.3936	206.785
ALP2S	M	< 1.5	147	102.465	653.95	89.4778	712.596	89.4778	712.596
ALP2S	M	≥ 1.5	445	49.14	172.37	48.4954	176.4	48.4954	176.4
ALTPL	F	< 1.5	128	0.6	75.2675	0.414749	80.3246	0.414749	80.3246
ALTPL	F	≥ 1.5	512	1.3	175.757	1.00915	159.389	1.00915	175.757
ALTPL	M	< 1.5	146	0.775	125.5	0.616203	115.025	0.616203	125.5
ALTPL	M	≥ 1.5	445	1.22	149.78	1.14829	140.978	1.14829	149.78
ASTPL	F	< 1.5	128	98.0425	452.988	92.0116	523.848	92.0116	523.848
ASTPL	F	≥ 1.5	512	68.885	591.115	69.8528	510.632	68.885	591.115
ASTPL	M	< 1.5	147	96.645	819.005	95.7175	741.933	95.7175	819.005
ASTPL	M	≥ 1.5	445	80.12	457.53	80.8524	495.418	80.12	495.418
GGTI2	F	< 1.5	128	0	12.03	0.000230636	11.6073	0	12.03
GGTI2	F	≥ 1.5	513	0	28.44	0.0091458	23.7144	0	28.44
GGTI2	M	< 1.5	147	0	7.565	0.00060799	10.4393	0	10.4393
GGTI2	M	≥ 1.5	445	0	17.16	0.0184246	19.2884	0	19.2884
LDHI2	F	< 1.5	128	160.875	2312.45	154.001	2558.83	154.001	2558.83
LDHI2	F	≥ 1.5	512	139.325	2681.43	136.815	2492.49	136.815	2681.43
LDHI2	M	< 1.5	147	150.9	3092.75	139.159	2689.16	139.159	3092.75
LDHI2	M	≥ 1.5	445	130.1	1572.6	125.854	1693.09	125.854	1693.09
BILT3	F	< 1.5	128	0	1.8825	0.00636783	2.12822	0	2.12822
BILT3	F	≥ 1.5	513	0	2.42	0.0186748	2.45529	0	2.45529
BILT3	M	< 1.5	147	0	2.335	0.0819491	2.32669	0	2.335
BILT3	M	≥ 1.5	445	0	2.1	0.0431492	2.2457	0	2.2457
CHOL2	F	< 1.5	128	2.06525	4.36025	1.98497	4.54844	1.98497	4.54844
CHOL2	F	≥ 1.5	512	1.74875	5.01225	1.69443	5.00464	1.69443	5.01225
CHOL2	M	< 1.5	147	2.375	5.2815	2.39856	5.26908	2.375	5.2815
CHOL2	M	≥ 1.5	445	2.461	5.423	2.38712	5.52274	2.38712	5.52274
CL-I	F	< 1.5	126	100	113.088	101.141	114.105	100	114.105
CL-I	F	≥ 1.5	512	100.4	114	100.761	114.278	100.4	114.278
CL-I	M	< 1.5	144	100.688	113.055	101.958	114.163	100.688	114.163
CL-I	M	≥ 1.5	443	102.005	113.895	102.152	113.526	102.005	113.895
CO2-L	F	< 1.5	128	11.245	26.9475	11.623	26.7224	11.245	26.9475
CO2-L	F	≥ 1.5	513	13.24	30.44	13.4454	30.6091	13.24	30.6091
CO2-L	M	< 1.5	147	13.1	28.04	13.3291	27.9039	13.1	28.04
CO2-L	M	≥ 1.5	445	14.43	31.86	14.499	31.403	14.43	31.86
IRON2	F	< 1.5	128	7.9945	33.0142	7.57309	34.0828	7.57309	34.0828
IRON2	F	≥ 1.5	513	9.724	45.108	10.0864	47.4092	9.724	47.4092
IRON2	M	< 1.5	147	7.983	32.827	7.53805	33.6811	7.53805	33.6811
IRON2	M	≥ 1.5	444	10.9307	44.2695	10.0122	46.1421	10.0122	46.1421
K-I	F	< 1.5	126	2.3725	5.0175	2.20134	4.96833	2.20134	5.0175
K-I	F	≥ 1.5	510	2.27725	4.50375	2.29173	4.33878	2.27725	4.50375
K-I	M	< 1.5	142	2.31	4.796	2.24727	4.70743	2.24727	4.796
K-I	M	≥ 1.5	442	2.2905	4.58875	2.30238	4.46749	2.2905	4.58875
NA-I	F	< 1.5	126	139.463	151.575	138.719	154.591	138.719	154.591
NA-I	F	≥ 1.5	512	140.977	153.923	141.509	154.379	140.977	154.379
NA-I	M	< 1.5	144	139.917	152.713	140.551	154.748	139.917	154.748
NA-I	M	≥ 1.5	443	141.71	154.095	143.371	154.934	141.71	154.934
PHOS2	F	< 1.5	128	0.971	3.04375	1.03442	3.10614	0.971	3.10614
PHOS2	F	≥ 1.5	513	0.61	2.03	0.595018	2.03069	0.595018	2.03069
PHOS2	M	< 1.5	147	1.1365	3.0205	1.07978	3.09677	1.07978	3.09677
PHOS2	M	≥ 1.5	445	0.69	2.068	0.64578	2.1101	0.64578	2.1101
CA2	F	< 1.5	128	2.04175	2.68825	2.03458	2.73411	2.03458	2.73411
CA2	F	≥ 1.5	513	1.966	2.75	1.9906	2.75079	1.966	2.75079
CA2	M	< 1.5	147	1.976	2.65	1.9715	2.67773	1.9715	2.67773
CA2	M	≥ 1.5	445	2.03	2.729	2.04092	2.73507	2.03	2.73507
GLU2	F	< 1.5	128	2.6275	18.1762	2.63711	19.6474	2.6275	19.6474
GLU2	F	≥ 1.5	513	2.28	15.316	2.08105	15.6406	2.08105	15.6406
GLU2	M	< 1.5	147	2.235	17.137	2.1355	19.5899	2.1355	19.5899
GLU2	M	≥ 1.5	444	2.14075	13.759	2.08749	14.0899	2.08749	14.0899
UREL	F	< 1.5	128	4.04225	11.2873	4.12184	11.3644	4.04225	11.3644
UREL	F	≥ 1.5	512	2.86775	11.07	2.87151	10.9383	2.86775	11.07
UREL	M	< 1.5	147	4.6205	12.9395	4.63318	12.5672	4.6205	12.9395
UREL	M	≥ 1.5	444	3.2245	11.647	3.42311	12.0218	3.2245	12.0218
CRE2	F	< 1.5	127	12.325	35.725	11.449	37.4775	11.449	37.4775
CRE2	F	≥ 1.5	504	11.7575	36.7125	11.7881	36.5041	11.7575	36.7125
CRE2	M	< 1.5	147	12.685	38.24	12.8281	38.449	12.685	38.449
CRE2	M	≥ 1.5	437	12.59	39.43	12.6105	39.0144	12.59	39.43
RBC	F	< 1.5	116	4.78375	6.80625	4.67263	6.87422	4.67263	6.87422
RBC	F	≥ 1.5	496	4.75125	7.39875	4.86375	7.48172	4.75125	7.48172
RBC	M	< 1.5	134	4.56575	7.02525	4.66584	7.06053	4.56575	7.06053
RBC	M	≥ 1.5	463	4.861	7.58	4.88212	7.65789	4.861	7.65789
HGB	F	< 1.5	116	6.95	9.5125	6.84062	9.7753	6.84062	9.7753
HGB	F	≥ 1.5	496	7	10.5625	7.21022	10.653	7	10.653
HGB	M	< 1.5	134	6.6	9.935	7.01938	10.0016	6.6	10.0016
HGB	M	≥ 1.5	463	7.1	10.645	7.38743	10.8244	7.1	10.8244
HCT	F	< 1.5	116	0.346875	0.4595	0.34229	0.466848	0.34229	0.466848
HCT	F	≥ 1.5	496	0.3565	0.505	0.363741	0.509717	0.3565	0.509717
HCT	M	< 1.5	134	0.324175	0.481	0.343169	0.482848	0.324175	0.482848
HCT	M	≥ 1.5	463	0.36065	0.509	0.36963	0.519454	0.36065	0.519454
MCV	F	< 1.5	116	63.7	76.7375	63.7127	77.6118	63.7	77.6118
MCV	F	≥ 1.5	496	64.475	78.2	64.0694	78.5015	64.0694	78.5015
MCV	M	< 1.5	134	64.4325	78.1	63.9267	78.3123	63.9267	78.3123
MCV	M	≥ 1.5	463	64.1	78.78	64.1269	78.5553	64.1	78.78
MCH	F	< 1.5	116	1323.88	1557.88	1303.22	1563.84	1303.22	1563.84
MCH	F	≥ 1.5	496	1322.62	1576.25	1311.71	1571.36	1311.71	1576.25
MCH	M	< 1.5	134	1338.65	1572.35	1333.66	1572.9	1333.66	1572.9
MCH	M	≥ 1.5	463	1321	1566.45	1316.97	1572.81	1316.97	1572.81
MCHC	F	< 1.5	116	19.575	21.6	19.0649	22.0124	19.0649	22.0124
MCHC	F	≥ 1.5	496	19.075	21.6	19.1884	21.7609	19.075	21.7609
MCHC	M	< 1.5	134	19.5325	21.4	19.5263	21.6684	19.5263	21.6684
MCHC	M	≥ 1.5	463	19.2	21.5	19.1717	21.8206	19.1717	21.8206
RDW-SD	F	< 1.5	116	32.375	40.7	31.7527	39.8308	31.7527	40.7
RDW-SD	F	≥ 1.5	496	32.3	43.725	31.6597	41.9605	31.6597	43.725
RDW-SD	M	< 1.5	134	32.765	41.7025	32.288	41.1051	32.288	41.7025
RDW-SD	M	≥ 1.5	463	32.3	43.29	31.8397	41.3528	31.8397	43.29
RDW-CV	F	< 1.5	116	12.9	17.825	12.5999	18.4647	12.5999	18.4647
RDW-CV	F	≥ 1.5	496	12.7375	19.1	12.6076	19.7371	12.6076	19.7371
RDW-CV	M	< 1.5	134	12.9	18.135	12.9452	18.7883	12.9	18.7883
RDW-CV	M	≥ 1.5	463	12.7	18.8	12.3891	19.7819	12.3891	19.7819
PLT	F	< 1.5	116	95.5	893.5	112.352	880.268	95.5	893.5
PLT	F	≥ 1.5	496	172.125	831.375	195.73	827.902	172.125	831.375
PLT	M	< 1.5	134	105.875	818.825	141.699	802.292	105.875	818.825
PLT	M	≥ 1.5	463	130.95	862	193.794	884.191	130.95	884.191
PDW	F	< 1.5	112	8.355	14.39	8.23929	14.4893	8.23929	14.4893
PDW	F	≥ 1.5	495	8.435	13.2	8.4099	13.4009	8.4099	13.4009
PDW	M	< 1.5	130	8.7225	15.055	8.50629	13.9947	8.50629	15.055
PDW	M	≥ 1.5	458	8.6	13.2	8.45719	13.1922	8.45719	13.2
MPV	F	< 1.5	112	8.2	11.2	8.15037	11.6235	8.15037	11.6235
MPV	F	≥ 1.5	495	8.1	10.8	8.06456	10.8941	8.06456	10.8941
MPV	M	< 1.5	130	8.4	11.4	8.32779	11.36	8.32779	11.4
MPV	M	≥ 1.5	458	8.1	10.8	8.08542	10.8109	8.08542	10.8109
P-LCR	F	< 1.5	112	11.5325	34.9475	11.037	37.8226	11.037	37.8226
P-LCR	F	≥ 1.5	495	10.7	32.46	10.6643	32.8884	10.6643	32.8884
P-LCR	M	< 1.5	130	13	36.68	12.4761	35.7692	12.4761	36.68
P-LCR	M	≥ 1.5	458	11.1	31.815	10.8723	32.4644	10.8723	32.4644
PCT	F	< 1.5	112	0.19325	0.83225	0.177463	0.798593	0.177463	0.83225
PCT	F	≥ 1.5	495	0.1805	0.75	0.205559	0.745922	0.1805	0.75
PCT	M	< 1.5	130	0.18	0.73	0.202897	0.739129	0.18	0.739129
PCT	M	≥ 1.5	458	0.19425	0.8	0.217431	0.793377	0.19425	0.8
WBC	F	< 1.5	116	2.2175	11.6638	2.1923	11.2409	2.1923	11.6638
WBC	F	≥ 1.5	495	1.5735	8.5745	1.68296	8.27293	1.5735	8.5745
WBC	M	< 1.5	134	2.23325	10.6082	2.14024	9.97379	2.14024	10.6082
WBC	M	≥ 1.5	463	1.47	7.718	1.46281	7.76096	1.46281	7.76096
NEUT#	F	< 1.5	109	0.759	5.144	0.73374	5.61433	0.73374	5.61433
NEUT#	F	≥ 1.5	476	0.55	5.745	0.571188	5.66494	0.55	5.745
NEUT#	M	< 1.5	131	0.6525	5.9	0.638688	5.7277	0.638688	5.9
NEUT#	M	≥ 1.5	442	0.49	5.3785	0.490695	5.31721	0.49	5.3785
NEUT%	F	< 1.5	109	18.22	68.14	17.4922	72.3979	17.4922	72.3979
NEUT%	F	≥ 1.5	476	20.425	81.1625	19.9845	83.0779	19.9845	83.0779
NEUT%	M	< 1.5	131	19.25	68.15	19.7233	71.9652	19.25	71.9652
NEUT%	M	≥ 1.5	442	20.1075	76.98	19.9546	80.3662	19.9546	80.3662
MONO#	F	< 1.5	109	0.04	0.516	0.0420837	0.456804	0.04	0.516
MONO#	F	≥ 1.5	477	0.03	0.431	0.0257469	0.40466	0.0257469	0.431
MONO#	M	< 1.5	131	0.02	0.37	0.0225376	0.348528	0.02	0.37
MONO#	M	≥ 1.5	443	0.02	0.31	0.0227818	0.304169	0.02	0.31
MONO%	F	< 1.5	109	1.17	5.16	1.02802	5.34288	1.02802	5.34288
MONO%	F	≥ 1.5	477	0.8	8.41	0.920046	8.23294	0.8	8.41
MONO%	M	< 1.5	131	0.525	5.575	0.569196	5.67965	0.525	5.67965
MONO%	M	≥ 1.5	443	0.8	6.395	0.833051	6.30873	0.8	6.395
LYMPH#	F	< 1.5	109	1.078	7.482	0.96816	7.17582	0.96816	7.482
LYMPH#	F	≥ 1.5	477	0.549	4.13	0.469876	4.03499	0.469876	4.13
LYMPH#	M	< 1.5	131	0.9925	5.895	1.02555	5.55288	0.9925	5.895
LYMPH#	M	≥ 1.5	443	0.5905	3.9475	0.578661	3.94823	0.578661	3.94823
LYMPH%	F	< 1.5	109	29.11	77.77	26.2144	81.1385	26.2144	81.1385
LYMPH%	F	≥ 1.5	477	14.65	75.96	15.1165	78.303	14.65	78.303
LYMPH%	M	< 1.5	131	28.55	77.65	26.6387	77.9758	26.6387	77.9758
LYMPH%	M	≥ 1.5	443	19.625	76.095	17.9511	78.1425	17.9511	78.1425
EO#	F	< 1.5	109	0	0.176	0.000511017		0	0.176
EO#	F	≥ 1.5	439	0	0.1205	0.000682726		0	0.1205
EO#	M	< 1.5	131	0	0.1175	0.000662479		0	0.1175
EO#	M	≥ 1.5	427	0	0.1535	0.000643556		0	0.1535
EO%	F	< 1.5	109	0	4.03	0.00976383		0	4.03
EO%	F	≥ 1.5	439	0	3.105	0.00617863		0	3.105
EO%	M	< 1.5	131	0	2.95	0.00604036		0	2.95
EO%	M	≥ 1.5	427	0	5.27	0.0121289		0	5.27
BASO#	F	< 1.5	116	0	0.06	0.000946421	0.0608525	0	0.0608525
BASO#	F	≥ 1.5	487	0	0.0585	0.000721248	0.0543811	0	0.0585
BASO#	M	< 1.5	134	0	0.09	0.000941274	0.0842888	0	0.09
BASO#	M	≥ 1.5	458	0	0.05	0.000586855	0.0550027	0	0.0550027
BASO%	F	< 1.5	116	0	1.2125	0.0124345	1.28685	0	1.28685
BASO%	F	≥ 1.5	487	0	1.5	0.00557196	1.42606	0	1.5
BASO%	M	< 1.5	134	0	1.6675	0.00998234	1.67445	0	1.67445
BASO%	M	≥ 1.5	458	0	1.2	0.0028664	1.37508	0	1.37508

## Sheet: Cf Age Sex
Parameter	YF Count	YF Median	YF P25	YF P75	AF Count	AF Median	AF P25	AF P75	YM Count	YM Median	YM P25	YM P75	AM Count	AM Median	AM P25	AM P75	P YF-YM	P YF-AF	P YM-AM	P AF-AM	Delta YF-YM	Delta YF-AF	Delta YM-AM	Delta AF-AM
ALB2	128	40.96	37.1375	43.4625	509	42.91	38.08	47.53	140	39.945	37.7075	42.84	439	43.03	38.19	47.36	0.565932	0.000321276	1.109e-06	0.887066	0.00627279	-0.0116251	-0.0185899	-0.000698162
TP2	128	52	48.7	55.625	513	56.6	51.6	61.1	147	51.1	48.05	54.45	444	56.35	51	60.825	0.357509	7.18589e-09	4.26389e-12	0.469392	0.00436469	-0.0211786	-0.02443	0.00110668
ALP2S	128	242.5	173.1	333.975	512	81	63.875	103.6	147	250.7	167.35	383.2	445	85.2	70.6	104.8	0.486299	1.37877e-55	3.54528e-62	0.0214712	-0.00831306	0.249614	0.246353	-0.0126354
ALTPL	128	11	4.375	21.15	512	14.3	7.1	30.725	146	12.1	4.425	29.25	445	14.8	6.8	32.3	0.714437	0.00488108	0.123249	0.96269	-0.0238095	-0.0652174	-0.0501859	-0.00859107
ASTPL	128	168.95	130.375	221.7	512	136.3	107.7	187.075	147	184.5	141.85	271.15	445	165.9	123.9	221.6	0.033388	6.27134e-06	0.00106895	7.31467e-08	-0.0219975	0.0534808	0.0265411	-0.0489742
GGTI2	128	1.6	0.675	2.925	513	3	1.2	6.1	147	2.1	0.6	3.4	445	3.7	1.5	6.5	0.350745	2.03365e-06	7.88658e-10	0.0718934	-0.0675676	-0.152174	-0.137931	-0.0522388
LDHI2	128	424	257	626.25	512	350	233	557.5	147	358	254	592.5	445	338	216	498	0.294934	0.173965	0.173965	0.220949	0.0421995	0.0478036	0.0143678	0.00872093
BILT3	128	0.65	0.3	1.1	513	0.7	0.4	1.1	147	0.9	0.6	1.25	445	0.8	0.5	1.3	0.00028926	0.239379	0.239379	0.0135063	-0.0806452	-0.0185185	0.0294118	-0.0333333
CHOL2	128	2.875	2.5775	3.4425	512	3.08	2.65	3.6625	147	3.4	2.93	3.735	445	3.7	3.16	4.27	2.83911e-06	0.0575652	1.51891e-05	1.2634e-25	-0.0418327	-0.0172124	-0.0211268	-0.0457227
CL-I	126	108	105.9	110.1	512	107.7	105.6	110.1	144	108.5	106.775	110	443	107.9	106.1	109.5	0.687785	1	0.222517	1	-0.00115473	0.00069541	0.00138632	-0.000463822
CO2-L	128	19.45	17.375	21.725	513	21.1	18.2	24.1	147	19.9	17.7	22.6	445	23	19.9	25.5	0.113008	2.63093e-05	1.41693e-09	7.39989e-07	-0.00571792	-0.0203453	-0.0361305	-0.021542
IRON2	128	18.88	14.7375	23.155	513	24.25	18.65	30.89	147	17.18	12.635	22.085	444	24.205	18.0325	30.7675	0.179319	2.59528e-11	1.24097e-16	0.692995	0.0235718	-0.0622537	-0.0848737	0.000464348
K-I	126	3.055	2.7825	3.4625	510	2.96	2.71	3.31	142	3.01	2.75	3.3975	442	3.07	2.7625	3.39	1	0.12883	1	0.0135499	0.00370981	0.00789692	-0.00493421	-0.00912106
NA-I	126	147.4	145.8	149.5	512	148.25	146.3	150.325	144	148.35	146.375	149.8	443	149.5	147.9	150.9	0.0269425	0.00521094	1.53391e-06	4.86511e-09	-0.00160609	-0.00143751	-0.0019305	-0.00209908
PHOS2	128	1.845	1.5125	2.2325	513	1.16	0.94	1.43	147	1.88	1.5	2.2	445	1.22	0.98	1.5	0.990903	5.37312e-38	1.21667e-36	0.0497333	-0.00469799	0.113977	0.106452	-0.012605
CA2	128	2.355	2.2575	2.4925	513	2.4	2.28	2.53	147	2.36	2.26	2.46	445	2.37	2.25	2.5	0.651017	0.292792	0.557748	0.154743	-0.000530223	-0.00473186	-0.00105708	0.00314465
GLU2	128	7.015	4.8775	10.02	513	6.52	4.64	9.11	147	6.55	4.485	10.275	444	5.64	4.1325	7.815	0.655487	0.274054	0.00140425	4.69818e-05	0.0171397	0.0182859	0.0373257	0.0361842
UREL	128	8.045	6.905	9.3125	512	6.665	5.5375	8.06	147	8.49	7.475	9.685	444	7.395	6.08	9.015	0.035993	1.03291e-09	9.0107e-07	4.16336e-07	-0.0134563	0.0469069	0.0344665	-0.0259602
CRE2	127	21.1	18.2	25.4	504	21.6	17.8	25.8	147	22.7	18.9	25.7	437	23.5	19.2	27.5	0.474571	0.90829	0.474571	0.000545634	-0.0182648	-0.0058548	-0.00865801	-0.0210643
RBC	116	5.86	5.5075	6.25	496	6.35	5.89	6.76	134	6.025	5.705	6.3125	463	6.46	5.92	6.92	0.109709	1.22934e-10	1.57175e-10	0.0263487	-0.00694152	-0.0200655	-0.0174209	-0.00429352
HGB	116	8.5	8	8.9	496	9.2	8.6	9.6	134	8.6	8.2	9.1	463	9.3	8.7	9.9	0.0323131	6.03299e-14	4.74384e-14	0.0016447	-0.00292398	-0.019774	-0.0195531	-0.0027027
HCT	116	0.411	0.384	0.43325	496	0.446	0.421	0.465	134	0.419	0.397	0.44	463	0.454	0.428	0.476	0.0282883	2.61798e-18	2.7611e-17	0.000588635	-0.00481928	-0.0204201	-0.0200458	-0.00444444
MCV	116	69.85	67.25	72.225	496	70.25	68.1	72.9	134	69.9	67.625	72.575	463	70.3	68.1	73.05	1	0.465632	0.900645	1	-0.000178891	-0.00142755	-0.00142653	-0.000177873
MCH	116	1438.5	1402	1475.5	496	1444	1402.75	1489.25	134	1444.5	1412.75	1480.75	463	1450	1410	1493.5	1	1	1	1	-0.00104058	-0.000954033	-0.000950078	-0.00103663
MCHC	116	20.65	20.275	21	496	20.6	20.1	20.9	134	20.7	20.225	21	463	20.6	20.2	21	0.987385	0.441543	0.620301	0.769581	-0.000604595	0.000606061	0.00121065	0
PLT	116	489	358.5	595	496	537	421.75	632	134	523.5	433.5	610.5	463	562	464	658.5	0.31875	0.037966	0.0115797	0.037966	-0.017037	-0.0233918	-0.0177338	-0.011374
PDW	112	10.45	9.5	11.725	495	10.1	9.4	11.1	130	10.3	9.425	11.175	458	10.05	9.3	10.9	0.425246	0.0444472	0.375815	0.651629	0.00361446	0.00851582	0.00614251	0.00124069
MPV	112	9.5	8.975	10.4	495	9.2	8.8	9.7	130	9.55	9	10	458	9.2	8.7	9.6	0.589814	0.000803062	3.50831e-05	0.47554	-0.00131234	0.00802139	0.00933333	0
P-LCR	112	21.95	17.2	28.225	495	19.3	15.75	23.6	130	21.3	17.225	25.35	458	18.95	15.7	22.975	0.676601	0.0012569	0.000854514	0.676601	0.00751445	0.0321212	0.0291925	0.00457516
PCT	112	0.47	0.36	0.57	495	0.49	0.4	0.57	130	0.49	0.42	0.58	458	0.51	0.43	0.6	0.707049	0.707049	0.236354	0.0234446	-0.0104167	-0.0104167	-0.01	-0.01
WBC	116	4.745	3.385	5.6425	495	3.63	2.715	4.595	134	4.475	3.695	6.0625	463	3.58	2.67	4.715	0.961667	2.56874e-07	2.40953e-10	0.961667	0.0146421	0.0665672	0.0555556	0.00346741
NEUT#	109	1.6	1.25	2.34	476	1.64	1.1075	2.405	131	1.75	1.395	2.735	442	1.52	1.01	2.1975	0.451772	0.451772	0.0041928	0.242813	-0.0223881	-0.00617284	0.0351682	0.0189873
NEUT%	109	40.7	29.7	48.7	476	47.4	36.375	59.4	131	42.5	33.7	52.15	442	45.8	35.2	56.975	0.25778	4.23901e-05	0.0379611	0.203882	-0.0108173	-0.038025	-0.0186863	0.00858369
MONO#	109	0.12	0.08	0.16	477	0.12	0.08	0.17	131	0.11	0.07	0.16	443	0.1	0.07	0.15	0.775013	0.82729	0.775013	0.000257265	0.0217391	0	0.0238095	0.0454545
MONO%	109	2.7	2	3.5	477	3.3	2.5	4.5	131	2.5	1.7	3.25	443	3	2.2	3.9	0.0574264	5.57375e-05	9.64206e-05	0.000125976	0.0192308	-0.05	-0.0454545	0.0238095
LYMPH#	109	2.47	1.75	3.41	477	1.64	1.15	2.26	131	2.41	1.85	3.14	443	1.73	1.175	2.3	1	4.79636e-12	4.93084e-14	1	0.00614754	0.100973	0.0821256	-0.0133531
LYMPH%	109	55.2	45.8	66.8	477	47.2	36	58.9	131	53.4	45.75	63.1	443	49.7	38.6	60.65	0.34423	6.57717e-06	0.010751	0.0854287	0.00828729	0.0390625	0.0179437	-0.0128999
EO#	109	0	0	0.01	439	0	0	0	131	0	0	0	427	0	0	0	0.278188	0.0526266	0.929395	0.929395	0	0	0	0
EO%	109	0	0	0.3	439	0	0	0	131	0	0	0	427	0	0	0	0.23876	0.0709638	0.806424	0.806424	0	0	0	0
BASO#	116	0.02	0.01	0.03	487	0.01	0.01	0.02	134	0.02	0.01	0.03	458	0.01	0.01	0.02	1	0.000102883	0.000683538	1	0	0.166667	0.166667	0
BASO%	116	0.4	0.2	0.6	487	0.3	0.2	0.5	134	0.4	0.2	0.6	458	0.4	0.2	0.6	1	0.243886	1	1	0	0.0714286	0	-0.0714286
Legend
YF = young female
YM = young male
AF = adult female
AM = adult male

## Sheet: Cf Indoor
Parameter	F-out count	F-out Median	F-out P25	F-out P75	F-in count	F-in Median	F-in P25	F-in P75	F Pval	M-out count	M-out Median	M-out P25	M-out P75	M-in count	M-in Median	M-in P25	M-in P75	M Pval	Delta out-in F	Delta out-in M
ALB2	248	40.45	35.985	45.0425	261	45.03	40.8	48.94	4.22834e-12	215	40.82	36.65	45.475	224	44.51	40.5525	48.495	4.93667e-07	-0.0267899	-0.0216219
TP2	248	54	49.675	59.2	265	58.9	54.2	63	1.29359e-10	215	54.5	49	59.6	229	58.4	53.5	61.5	4.13549e-06	-0.0217006	-0.0172719
ALP2S	247	89.4	70.35	113.5	265	73.7	59.4	95.4	2.80306e-08	215	90.6	72.55	111.1	230	82.65	68.475	100.125	0.00925801	0.04813	0.0229437
ALTPL	247	10.3	4.5	20.4	265	18.7	9.8	47.1	5.85852e-11	215	10.9	5.6	23.6	230	18.3	8.6	40.225	8.52107e-06	-0.144828	-0.126712
ASTPL	248	126.5	98.825	164.65	264	148.3	115.95	212.1	1.78725e-05	215	158.4	116	201	230	178.15	133.975	244.925	0.000247046	-0.0396652	-0.0293419
GGTI2	248	1.9	0.6	4.3	265	4.2	1.8	7.9	4.82537e-11	215	2.8	1.3	5.4	230	4.55	1.925	7	0.000251886	-0.188525	-0.119048
LDHI2	248	304.5	210.75	446	264	388.5	262	679.25	8.42013e-07	215	316	200.5	487	230	356	236	530.5	0.00978869	-0.0606061	-0.0297619
BILT3	248	0.8	0.5	1.2	265	0.6	0.3	1	0.000122195	215	1	0.6	1.3	230	0.7	0.4	1.2	4.26381e-05	0.0714286	0.0882353
CHOL2	248	2.945	2.43	3.3925	264	3.355	2.79	3.88	3.39026e-09	215	3.51	2.955	4.085	230	3.99	3.335	4.46	6.69909e-07	-0.0325397	-0.032
CL-I	248	108.2	105.9	110.8	264	107.1	105.4	109.4	0.00188094	215	107.7	106.05	109.75	228	108	106.175	109.4	0.8044	0.00255458	-0.00069541
CO2-L	248	20.55	17.7	23.425	265	21.9	18.7	24.6	0.00995298	215	23	19.55	26.3	230	22.95	20.1	25.075	0.613348	-0.0159011	0.00054407
IRON2	248	22.665	17.145	28.7	265	25.91	20.31	32.78	2.26098e-05	215	22.77	16.75	28.955	229	25.27	18.81	32.9	0.00335005	-0.033402	-0.02602
K-I	247	2.93	2.71	3.26	263	3	2.7	3.345	0.101259	215	2.97	2.7	3.265	227	3.17	2.85	3.5	0.000257609	-0.00590219	-0.0162866
NA-I	248	147.6	145.5	149.925	264	148.8	147	150.625	0.000139596	215	149.1	147.5	150.5	228	149.8	148.275	151.1	0.0017144	-0.00202429	-0.00117096
PHOS2	248	1.15	0.91	1.4525	265	1.19	0.96	1.41	0.252815	215	1.28	1.03	1.565	230	1.145	0.9225	1.4275	0.0128615	-0.00854701	0.0278351
CA2	248	2.34	2.21	2.49	265	2.45	2.34	2.54	1.39028e-06	215	2.33	2.225	2.49	230	2.395	2.29	2.5	0.003996	-0.0114823	-0.00687831
GLU2	248	6.49	4.64	9.2225	265	6.53	4.71	9.03	0.75752	215	6.21	4.705	8.45	229	5.05	3.83	7.04	1.94963e-05	-0.0015361	0.0515098
UREL	248	6.44	5.5775	7.81	264	6.835	5.4875	8.1925	0.378018	215	7.27	5.94	8.94	229	7.49	6.36	9.1	0.378018	-0.0148776	-0.00745257
CRE2	245	22.7	18.7	27.8	259	20.7	17.3	24.2	1.73324e-05	207	24.5	19.25	29.75	230	22.8	19.225	26.2	0.00493871	0.0230415	0.0179704
RBC	239	6.13	5.615	6.635	257	6.47	6.15	6.83	1.31159e-08	225	6.25	5.72	6.65	238	6.65	6.2025	7.05	7.40316e-10	-0.0134921	-0.0155039
HGB	239	8.9	8.3	9.4	257	9.4	8.8	9.7	2.47462e-08	225	9	8.5	9.6	238	9.6	9.025	10	6.02371e-10	-0.0136612	-0.016129
HCT	239	0.435	0.4085	0.456	257	0.452	0.433	0.469	1.01529e-07	225	0.442	0.419	0.465	238	0.463	0.443	0.484	2.72358e-09	-0.00958286	-0.0116022
MCV	239	70.7	68.55	73.5	257	69.8	67.6	72.5	0.000772027	225	70.9	68.5	73.9	238	69.55	67.925	72.3	0.000612974	0.00320285	0.00480598
MCH	239	1448	1409.5	1498.5	257	1440	1396	1480	0.0304638	225	1455	1417	1499	238	1441.5	1404	1484.5	0.0304638	0.00138504	0.0023304
MCHC	239	20.5	20	20.9	257	20.6	20.2	21	0.00650691	225	20.5	20.1	20.9	238	20.6	20.3	21	0.00617725	-0.00121655	-0.00121655
PLT	239	540	415	638.5	257	528	435	629	0.829726	225	576	486	678	238	532	446.75	632.5	0.0166773	0.00561798	0.0198556
PDW	238	9.9	9.2	10.9	257	10.1	9.5	11.2	0.0806904	224	10.1	9.3	10.8	234	9.95	9.3	10.975	0.852297	-0.005	0.00374065
MPV	238	9.2	8.7	9.7	257	9.2	8.8	9.8	0.239581	224	9.2	8.8	9.7	234	9.1	8.7	9.6	0.190822	0	0.00273224
P-LCR	238	19.05	15.525	23.2	257	19.5	16.1	24.1	0.290618	224	19.2	16.175	23.325	234	18.5	15.125	22.65	0.290618	-0.00583658	0.00928382
PCT	238	0.495	0.4	0.57	257	0.49	0.41	0.57	0.895639	224	0.53	0.45	0.62	234	0.49	0.41	0.58	0.00262388	0.00253807	0.0196078
WBC	239	3.64	2.705	4.7	256	3.615	2.7575	4.48	0.501843	225	3.88	3.11	5.35	238	3.115	2.41	4.13	7.39021e-10	0.00172295	0.0546819
NEUT#	228	1.885	1.3	2.5525	248	1.45	0.9875	2.0275	6.78097e-06	216	1.9	1.33	2.7425	226	1.195	0.865	1.845	2.45192e-13	0.0652174	0.113893
NEUT%	228	52.7	40.65	64.325	248	42.3	31.975	54.025	2.21499e-08	216	49.2	39.375	58.525	226	40.95	31.575	51.075	1.35719e-06	0.0547368	0.0457571
MONO#	229	0.12	0.08	0.18	248	0.12	0.08	0.17	0.497146	217	0.11	0.08	0.17	226	0.09	0.06	0.13	0.000198882	0	0.05
MONO%	229	3.3	2.5	4.7	248	3.2	2.5	4.5	0.923095	217	2.9	2.1	3.9	226	3.1	2.2	4.05	0.923095	0.00769231	-0.0166667
LYMPH#	229	1.54	1.09	2.02	248	1.825	1.2875	2.4725	0.000559108	217	1.8	1.3	2.34	226	1.68	1.1125	2.2175	0.0459066	-0.0423477	0.0172414
LYMPH%	229	42.8	31.4	54.5	248	53	41.475	62.8	6.74541e-09	217	46.8	37.5	56.2	226	54.6	42.825	63.325	1.22389e-06	-0.0532359	-0.0384615
EO#	212	0	0	0	227	0	0	0.005	0.177914	211	0	0	0	216	0	0	0	0.994096	0	0
EO%	212	0	0	0	227	0	0	0.05	0.165745	211	0	0	0	216	0	0	0	0.871137	0	0
BASO#	238	0.01	0.01	0.02	249	0.01	0.01	0.02	0.0323516	223	0.01	0.01	0.02	235	0.01	0.01	0.02	9.89526e-06	0	0
BASO%	238	0.35	0.2	0.5	249	0.3	0.2	0.5	0.0446822	223	0.4	0.2	0.6	235	0.3	0.2	0.55	0.0268537	0.0384615	0.0714286
	F-out = females outdoor
	F-in = females indoor
	M-out = males outdoor
	M-in = males indoor
	Pval = P-value

## Sheet: Cf Pregnant
Parameter	count	Mean NP	sd NP	Median NP	P25 NP	P75 NP	RefLow NP	RefUpp_NP	Min NP	Max NP	sd Pr	Median Pr	P25 Pr	P75 Pr	RefLow Pr	RefUpp Pr	Min Pr	Max Pr	Pval	plotPat	Delta NP-Pr
ALB2	374	42.909	6.55991	43.905	38.385	48.2325	28.8135	53.0625	24.63	55.62	5.20269	39.28	35.205	42.795	26.0132	46.3177	21.35	47.48	2.76584e-07	57.3335	0.0277995
TP2	376	56.4779	7.18365	57.6	51.875	61.625	39.14	68.16	35.6	75.6	6.37994	53.9	50.1	57.9	38.535	65.6075	32.9	70	0.00663257	77.735	0.0165919
ALP2S	375	84.4981	42.9951	75.3	60.55	96.1	38.6375	194.287	23.4	488.7	66.5354	94.4	69.45	114.3	46.0725	307.175	43.6	429.4	7.92719e-05	511.965	-0.0562758
ALTPL	375	36.3771	60.4198	15.9	7.9	36	2.075	195.812	0	539.4	50.7158	8	3.45	18.8	0.5	144.825	0.5	357.5	7.66321e-05	566.37	0.165272
ASTPL	375	187.435	174.368	141.3	110.4	189.55	73.7	634.4	43.1	1844.6	87.4277	113.9	91.2	144.75	56.1725	373.142	56	535.3	0.00014898	1934.67	0.0536834
GGTI2	376	5.21941	7.12793	3.1	1.1	6.5	0	28.52	0	54.2	9.44648	3.1	1.9	5.6	0	40.9525	0	49.4	0.423227	56.91	0
LDHI2	375	598.968	847.561	355	236.5	578	136.375	2718.38	105	7764	449.114	286	209.5	447	114.15	1622.03	113	2908	0.0299957	8146.95	0.0538222
BILT3	376	0.727926	0.527476	0.7	0.3	1	0	1.96	0	2.6	1.15895	1.1	0.7	1.65	0.2575	3.2975	0.2	8.4	8.30493e-08	8.82	-0.111111
CHOL2	375	3.30475	0.807406	3.19	2.76	3.74	1.96375	5.08875	1.56	6.78	0.734977	2.36	1.925	2.98	0.855	3.93775	0.51	4.09	3.37767e-14	7.0935	0.0747748
CL-I	376	107.306	3.34591	107.1	105.3	109.4	100.1	113.36	97	115.4	3.7629	109.5	107.65	111.6	97.4025	117.082	94.7	117.7	4.13206e-07	118.85	-0.00554017
CO2-L	376	21.5314	4.52315	21.1	18.275	24.425	12.94	30.76	10.3	37.2	4.58507	21.5	18.35	24.75	13.1025	30.07	12.7	34.3	0.955075	38.545	-0.00469484
IRON2	376	26.8158	9.42342	25.57	20.385	32.23	10.676	46.716	8.09	70.69	11.3453	19.56	14.23	28.48	5.985	42.5355	4.26	76.66	8.05542e-05	80.28	0.0665854
K-I	374	3.07206	0.541934	2.975	2.72	3.31	2.28	4.5225	2.01	5.52	0.417431	2.92	2.63	3.29	2.2415	3.83925	2.23	4.02	0.188847	5.6955	0.00466497
NA-I	376	147.98	3.21933	148.15	146.4	150.3	140.9	153.36	138.1	156.1	3.63948	147.6	145.6	149.85	136.377	153.067	130.8	154.7	0.185619	157.365	0.000929839
PHOS2	376	1.18537	0.35785	1.14	0.93	1.4025	0.598	1.972	0.35	2.49	0.385694	1.03	0.85	1.24	0.4305	2.05925	0.35	2.37	0.0326384	2.597	0.0253456
CA2	376	2.41816	0.17527	2.42	2.3	2.53	2.074	2.76	1.74	2.85	0.218085	2.18	2.07	2.275	1.63875	2.66425	1.61	2.67	1.05848e-15	2.912	0.026087
GLU2	376	7.12048	3.37464	6.49	4.7325	8.815	2.26	15.324	0.56	23.52	3.97043	6.69	4.5	9.98	2.2465	17.0425	1.89	19.49	0.772858	24.668	-0.00758725
UREL	375	6.67493	2.06651	6.59	5.46	7.95	2.62	10.9012	1.24	11.97	2.09437	6.3	5.195	7.98	3.324	11.0527	3.14	11.74	0.637157	12.5065	0.011249
CRE2	373	21.9198	6.30588	21.2	17.6	25.4	11.7	36.17	8.9	54.6	6.68718	21.8	18.95	26.7	8.7475	37.8425	8	39.2	0.148061	56.93	-0.00697674
RBC	371	6.32938	0.618525	6.41	5.965	6.76	4.9955	7.43075	4.13	7.74	0.951586	5.83	5.37	6.67	3.48125	7.396	3.35	7.99	0.000233632	8.222	0.0236928
HGB	371	9.11456	0.81566	9.2	8.6	9.7	7.255	10.5	5.3	11	1.28644	8.5	7.9	9.5	5.325	10.595	4.8	11.3	0.000948961	11.625	0.019774
HCT	371	0.443051	0.0348797	0.448	0.425	0.466	0.369	0.503725	0.289	0.536	0.0547648	0.426	0.396	0.45	0.277675	0.5167	0.253	0.544	0.00175304	0.55855	0.0125858
MCV	371	70.2089	3.47779	70	67.9	72.5	63.855	76.745	59.7	83.9	4.50803	71.6	69.3	76	65.41	81.9875	65.2	86.8	6.90286e-05	88.155	-0.00564972
MCH	371	1442.66	65.9086	1441	1400	1484.5	1284.65	1565.72	1126	1612	72.7805	1467	1414	1514	1320.83	1607.85	1314	1620	0.0167309	1644.7	-0.00447043
MCHC	371	20.5647	0.658843	20.6	20.2	21	19.4	21.6	16.1	22.1	0.691162	20.3	19.7	20.7	18.8575	21.395	18.7	21.7	0.000269259	22.4	0.00366748
PLT	371	533.501	161.709	549	438	647	153.3	832.075	40	930	176.82	477	392	557	120.8	840.65	41	864	0.0263517	974.5	0.0350877
PDW	371	10.3097	1.25436	10.1	9.4	11	8.4275	13.1	7.7	15.9	1.34826	9.7	9.2	10.8	8.15	13.7	8	14.2	0.0664976	16.31	0.010101
MPV	371	9.29164	0.708604	9.2	8.8	9.7	8.1275	10.8	7.6	11.3	0.754532	9	8.7	9.7	8.05	10.75	8	11	0.100564	11.485	0.00549451
P-LCR	371	19.962	5.59865	19.4	15.7	23.4	10.81	32.0625	7.7	35.7	5.85405	17.5	15.05	23.05	10.1	31.5	9.9	34.1	0.11166	37.1	0.0257453
PCT	371	0.489865	0.140202	0.5	0.41	0.58	0.15275	0.76725	0.04	0.9	0.135653	0.44	0.3675	0.52	0.205	0.74	0.2	0.75	0.0131537	0.943	0.0319149
WBC	370	3.81265	1.64413	3.545	2.6925	4.43	1.55	8.4575	1.14	11.17	1.95271	3.46	2.73	4.69	1.68125	7.91925	1.55	13.82	0.623099	14.454	0.00606709
NEUT#	355	1.84935	1.40318	1.47	1.02	2.205	0.54875	5.3725	0.41	15.16	1.52348	2.035	1.54	2.5275	0.655	6.19	0.55	10.01	0.000348589	15.8975	-0.0805991
NEUT%	355	46.2225	15.7975	45.6	34.35	56.15	19.65	78.3	13.2	100	15.5324	55.05	44.35	69.275	25	82.05	24.5	85.8	1.03926e-05	104.34	-0.0469449
MONO#	356	0.135815	0.102499	0.11	0.08	0.17	0.029	0.35	0	1.2	0.174623	0.17	0.1075	0.265	0.02	0.545	0.02	1.17	0.000173064	1.26	-0.107143
MONO%	356	3.5236	1.87035	3.2	2.5	4.3	0.79	7	0	21.3	2.98925	4.5	3	6.1	0.6	12.95	0.5	14.8	2.43134e-05	22.365	-0.0844156
LYMPH#	356	1.86677	0.956855	1.675	1.1875	2.33	0.58	4.141	0	7.21	0.86574	1.265	0.84	1.885	0.355	3.64	0.31	3.81	0.000622039	7.5705	0.0697279
LYMPH%	356	49.4562	15.6644	49.95	39.8	60.85	18.66	77.43	0	85.9	15.681	38.6	25.15	49.85	10.55	65.6	10.2	71.9	6.51123e-07	90.195	0.0640881
EO#	322	0.0135404	0.0428052	0	0	0	0	0.1195	0	0.41	0.0340339	0	0	0	0	0.115	0	0.19	0.0283911	0.4305	0
EO%	322	0.375466	1.1014	0	0	0	0	3.59	0	8.9	0.558172	0	0	0	0	2.35	0	2.4	0.0245796	9.345	0
BASO#	362	0.0150552	0.0174915	0.01	0.01	0.02	0	0.0595	0	0.21	0.0185926	0.02	0.01	0.03	0	0.06375	0	0.11	0.000501759	0.2205	-0.166667
BASO%	362	0.397514	0.399888	0.3	0.2	0.5	0	1.495	0	3	0.405946	0.4	0.3	0.7	0	1.595	0	2.2	0.000552351	3.15	-0.0714286
	NP = non pregnant
	Pr = pregnant
	Reflow = lower reference value
	RefUpp = upper reference value
	sd = standard devation

## Sheet: Cf Implanon
Brief	count	Median IN	P25 IN	P75 IN	RefLow IN	RefUpp IN	Min IN	Max IN	Median IY	P25 IY	P75 IY	RefLow IY	RefUpp IY	Min IY	Max IY	Pval	plotPat	Delta IN -IY
ALB2	369	43.31	37.85	48.21	27.7333	53.0688	21.35	55.62	40.96	37.6225	44.145	29.307	48.9	28.74	50.23	0.00652918	57.3335	0.0139433
TP2	371	56.9	51.55	61.5	38.6825	68.5625	32.9	75.6	56.3	51.9	60.675	43.24	66.34	41.7	68.1	0.648811	77.735	0.00265018
ALP2S	370	78.35	62.225	99.15	41.25	204.45	23.4	429.4	72.9	60.125	102.175	40.11	210.15	25.2	488.7	0.717975	511.965	0.0180165
ALTPL	370	15.85	7.325	34.2	1.9	213.175	0.5	539.4	10.35	4.375	19.025	0	73.25	0	121.4	0.00237002	566.37	0.104962
ASTPL	370	139.85	110.65	191.5	67.025	635.4	43.1	1844.6	118.15	92.7	161.1	65.38	278.55	60.2	380.1	0.00192919	1934.67	0.0420543
GGTI2	371	3.2	1.4	6.5	0	30.69	0	54.2	2.95	1.025	5.525	0	12.37	0	45.5	0.200181	56.91	0.0203252
LDHI2	370	357	233	617.25	141	2861.25	105	7764	273.5	214.25	410.25	112.1	852.6	110	2170	0.00982703	8146.95	0.0662173
BILT3	371	0.7	0.3	1.1	0	2.1	0	8.4	0.7	0.4	1.1	0	2.5	0	2.6	0.901762	8.82	0
CHOL2	370	3.135	2.6625	3.6975	1.6575	5.1025	0.51	6.78	2.95	2.44	3.395	1.556	4.51	1.36	4.82	0.0343041	7.0935	0.0152013
CL-I	371	107.4	105.5	109.8	100.183	113.972	98.3	117.7	108.2	105.975	110.375	96.31	114.28	94.7	116.7	0.28487	118.85	-0.00185529
CO2-L	371	21.4	18.25	24.6	12.9	30.6725	10.3	37.2	20.65	18.2	23.95	14.3	30.75	14.3	33.3	0.539224	38.545	0.00891795
IRON2	371	24.95	19.305	31.425	9.63775	45.5285	4.26	76.66	27.085	19.85	31.3425	8.066	45.133	8.01	57.47	0.445674	80.28	-0.020515
K-I	369	2.98	2.7	3.31	2.25675	4.52875	2.01	5.52	2.92	2.735	3.265	2.305	4.089	2.27	4.44	0.63148	5.6955	0.00508475
NA-I	371	148.2	146.3	150.3	141.083	153.773	138.1	156.1	147.35	145.55	149.85	136.54	152.56	130.8	152.9	0.0589149	157.365	0.001438
PHOS2	371	1.16	0.945	1.405	0.5955	2.01625	0.35	2.37	0.99	0.81	1.215	0.455	1.837	0.35	2.49	0.000477178	2.597	0.0395349
CA2	371	2.4	2.26	2.53	1.92275	2.75725	1.61	2.85	2.33	2.2375	2.465	1.991	2.649	1.97	2.76	0.0446916	2.912	0.00739958
GLU2	371	6.48	4.65	8.94	2.312	15.5395	0.56	23.52	6.62	4.7325	8.8625	2.135	12.833	1.89	19.4	0.803347	24.668	-0.00534351
UREL	370	6.72	5.5325	8.1325	2.725	11.0625	1.26	11.97	5.905	4.8475	6.74	1.366	9.473	1.24	9.76	0.0014614	12.5065	0.0322772
CRE2	368	21.4	17.8	25.7	11.32	36.3	8	54.6	21.3	17.775	26.375	13.09	36.36	12.6	39	0.825471	56.93	0.00117096
RBC	364	6.42	5.97	6.7825	4.677	7.443	3.35	7.99	5.935	5.57	6.4125	4.784	7.218	4.42	7.63	4.72908e-05	8.222	0.0196277
HGB	364	9.2	8.6	9.7	7	10.5	4.8	11.3	8.6	8.2	9.2	6.93	10.49	6.3	10.7	5.86426e-05	11.625	0.0168539
HCT	364	0.448	0.425	0.467	0.3541	0.505	0.253	0.544	0.4265	0.40175	0.45125	0.3446	0.5023	0.311	0.523	0.000150977	0.55855	0.0122927
MCV	364	70.1	67.9	72.625	63.84	78.38	59.7	86.8	71.15	69.05	73.45	64.28	77.32	64	78.2	0.0436478	88.155	-0.00371681
MCH	364	1441.5	1399	1488.25	1283.6	1588.8	1126	1620	1448.5	1421.5	1494.5	1323.1	1560.1	1314	1577	0.184352	1644.7	-0.00121107
MCHC	364	20.6	20.1	21	19.02	21.6	16.1	22.1	20.3	20.1	20.8	19.28	21.55	19	21.9	0.046821	22.4	0.00366748
PLT	364	522	410.75	629	162.2	847.6	40	930	584.5	496.75	654.5	148.8	810.9	146	834	0.00803355	974.5	-0.0282422
PDW	363	10.2	9.5	11.1	8.4	13.485	7.7	15.9	9.4	8.9	10.2	8.37	12.17	8.3	12.8	1.76678e-06	16.31	0.0204082
MPV	363	9.3	8.9	9.8	8.1	10.8925	7.6	11.3	8.8	8.5	9.2	8.07	10.39	8	10.6	2.05102e-06	11.485	0.0138122
P-LCR	363	19.7	16.3	23.7	10.6075	32.6925	7.7	35.7	15.95	13.575	19.275	10.46	28.52	9.9	30.9	1.77453e-06	37.1	0.0525947
PCT	363	0.48	0.4	0.575	0.16	0.76925	0.04	0.9	0.515	0.44	0.57	0.154	0.686	0.14	0.76	0.119163	0.943	-0.0175879
WBC	363	3.51	2.675	4.475	1.55	8.348	1.14	13.82	3.57	2.945	4.36	1.641	7.97	1.62	8.86	0.501899	14.454	-0.00423729
NEUT#	349	1.53	1.05	2.24	0.54725	5.78	0.41	15.16	1.685	1.2725	2.5425	0.629	4.019	0.59	4.8	0.0959813	15.8975	-0.0241058
NEUT%	349	46	35.1	57.7	19.59	81.8475	13.2	100	49.2	38.625	59.45	24.415	73.51	19.8	75.6	0.267425	104.34	-0.0168067
MONO#	350	0.12	0.08	0.17	0.02	0.4225	0	1.2	0.12	0.09	0.17	0.023	0.4005	0.01	0.51	0.42916	1.26	0
MONO%	350	3.3	2.5	4.5	0.7	8.675	0	21.3	3.4	2.625	4.775	0.66	7.475	0.4	14	0.420827	22.365	-0.00746269
LYMPH#	350	1.645	1.0925	2.2475	0.53	4.13	0	7.21	1.555	1.27	2.14	0.621	3.5335	0.53	5.39	0.880668	7.5705	0.0140625
LYMPH%	350	48.75	36.8	60.075	13.825	77.4	0	85.9	45.5	35.875	57.375	19.845	69.595	17.7	79.4	0.353659	90.195	0.0172414
EO#	316	0	0	0	0	0.13	0	0.41	0	0	0	0	0.04	0	0.11	0.110571	0.4305	0
EO%	316	0	0	0	0	3.6	0	8.9	0	0	0	0	1.2	0	3.1	0.116716	9.345	0
BASO#	355	0.01	0.01	0.02	0	0.06	0	0.21	0.01	0.01	0.02	0	0.049	0	0.09	0.678086	0.2205	0
BASO%	355	0.3	0.2	0.5	0	1.525	0	3	0.3	0.2	0.5	0	1	0	1.4	0.590837	3.15	0
			IN = no implanon
			IY = implanon
